# Supplementary material for: Optogenetic stimulation of vagal nerves for enhanced glucose-stimulated insulin secretion and β cell proliferation
Source: Nat Biomed Eng. 2023 Nov 9;8(7):808–22. doi: 10.1038/s41551-023-01113-2 (PMC11310082; doi:10.1038/s41551-023-01113-2)
Supplement: Supplementary file 10 — Source data. [file 41551_2023_1113_MOESM10_ESM.xlsx]

## Sheet: Fig1e
Figure 1e
		Data points
		Insulin	Glucagon	Somatostatin	CD31
		0.000587039	0.000694505	0.000493887	0.00100059
		0.00109037	0.000708224	0.000524479	0.00060641
		0.000626192	0.000552962	0.000602577	0.00121964
		Group summary
		Insulin	Glucagon	Somatostatin	CD31
	Mean	0.000767869	0.000651897	0.000540314	0.000942213
	SEM	0.000161648	4.96257e-05	3.23597e-05	0.000179415

## Sheet: Fig3f
Figure 3f
		Data points
			0 min	15 min	30 min	60 min	120 min
		CC-ctrl	0.536	0.379	0.5	0.366	0.396
			0.456	0.597	0.65	0.547	0.429
			0.35	0.623	0.591	0.687	0.501
			0.446	0.732	0.522	0.648	0.577
			0.471	0.542	0.508	0.514	0.532
		CC-LED	0.508	0.786	0.954	0.471	0.469
			0.26	0.688	0.784	0.661	0.436
			0.425	1.146	1.215	1.037	0.736
			0.855	0.846	0.666	0.855	1.206
			0.651	0.869	1.159	1.1	0.771
		Group summary
			0 min	15 min	30 min	60 min	120 min
	CC-ctrl	Mean	0.4518	0.5746	0.5542	0.5524	0.487
		SEM	0.0298938	0.0578538	0.0288451	0.0563494	0.0331406
	CC-LED	Mean	0.5398	0.867	0.9556	0.8248	0.7236
		SEM	0.101043	0.0764487	0.105351	0.116979	0.138319

## Sheet: Fig3g
Figure 3g
		Data points
			0 min	15 min	30 min	60 min	120 min
		CC-ctrl	204	448	472	206	126
			169	512	451	249	146
			121	521	523	262	164
			106	545	524	369	178
			179	595	465	376	149
		CC-LED	135	409	401	212	135
			159	441	477	274	138
			153	576	521	352	173
			196	559	539	429	230
			194	541	592	426	212
		Group summary
			0 min	15 min	30 min	60 min	120 min
	CC-ctrl	Mean	155.8	524.2	487	292.4	152.6
		SEM	18.3396	23.886	15.2807	34.0068	8.77268
	CC-LED	Mean	167.4	505.2	506	338.6	177.6
		SEM	11.944	33.5893	32.0749	42.5389	19.1484

## Sheet: Fig3h
Figure 3h
		Data points
		WT-LED	CC-ctrl	CC-LED
		1.178	0.900358	1.02092
		0.407749	0.970928	0.983701
		1.02864	0.826014	2.31704
		0.835316	0.947265	1.38025
		1.01846	0.884391	1.92294
		Group summary
		WT-LED	CC-ctrl	CC-LED
	Mean	0.893632	0.905791	1.52497
	SEM	0.13307	0.0253129	0.260167

## Sheet: Fig3i
Figure 3i
		Data points
		WT-LED	CC-ctrl	CC-LED
		1.57895	2.30496	7.45455
		2.40296	3.63901	5.53633
		3.77074	3.8206	5.72917
		2.18688	4.31154	8.76897
		4.08163	2.45023	8.07175
		Group summary
		WT-LED	CC-ctrl	CC-LED
	Mean	2.80423	3.30527	7.11215
	SEM	0.480071	0.395047	0.639491

## Sheet: Fig4d
Figure 4d
		Data points
		CC-red-NIR	CC-blue-NIR
		4.80769	15.9664
		7.89474	18.5714
		3.22581	17.9487
		Group summary
		CC-red-NIR	CC-blue-NIR
	Mean	5.30941	17.4955
	SEM	1.37095	0.78541

## Sheet: Fig5a
Figure 5a
		Data points
			0 min	2 min	5 min	15 min	30 min	60 min	120 min	180 min
		CC-red-NIR	0.305	0.434	0.414	0.783	0.357	0.36	0.284	0.186
			0.389	0.441	0.403	0.644	0.448	0.596	0.339	0.311
			0.23	0.259	0.304	0.406	0.613	0.608	0.434	0.32
			0.305	0.382	0.549	0.56	0.692	0.56	0.488	0.576
			0.277	0.284	0.361	0.521	0.404	0.437	0.271	0.195
		CC-blue-NIR	0.394	0.559	0.664	1.024	1.047	0.984	0.561	0.69
			0.346	0.748	1.053	1.1	0.969	0.801	0.459	0.482
			0.424	0.447	0.481	0.677	0.651	0.453	0.331	0.311
			0.236	0.393	0.441	0.652	0.561	0.473	0.408	0.389
		Group summary
			0 min	2 min	5 min	15 min	30 min	60 min	120 min	180 min
	CC-red-NIR	Mean	0.3012	0.36	0.4062	0.5828	0.5028	0.5122	0.3632	0.3176
		SEM	0.0258774	0.0377478	0.0405899	0.063017	0.0640167	0.0486337	0.042395	0.0704163
	CC-blue-NIR	Mean	0.35	0.53675	0.65975	0.86325	0.807	0.67775	0.43975	0.468
		SEM	0.0412553	0.0784436	0.139782	0.115905	0.118566	0.129555	0.0482241	0.0818383

## Sheet: Fig5b
Figure 5b
		Data points
			0 min	2 min	5 min	15 min	30 min	60 min	120 min	180 min
		CC-red-NIR	199	254	334	513	456	261	177	138
			198	240	443	499	515	300	132	111
			125	208	353	455	505	327	124	111
			175	171	243	501	525	336	157	150
			159	302	456	535	527	321	139	140
		CC-blue-NIR	170	146	243	403	480	232	113	65
			183	223	329	477	396	245	113	97
			71	145	233	403	392	219	121	42
			157	293	280	339	313	293	157	76
		Group summary
			0 min	2 min	5 min	15 min	30 min	60 min	120 min	180 min
	CC-red-NIR	Mean	171.2	235	365.8	500.6	505.6	309	145.8	130
		SEM	13.7637	22.0227	38.9556	13.0752	13.0062	13.3828	9.51525	8.01873
	CC-blue-NIR	Mean	145.25	201.75	271.25	405.5	395.25	247.25	126	70
		SEM	25.3126	35.4809	21.7423	28.2061	34.1061	16.1471	10.504	11.4528

## Sheet: Fig5c
Figure 5c
		Data points								Data points
		Plasma insulin	0 min	15 min	30 min	60 min	120 min			Plasma glucose	0 min	15 min	30 min	60 min	120 min
		CC-red-NIR	0.131	0.263	0.237	0.259	0.231			CC-red-NIR	86	513	571	387	147
			0.336	0.67	0.498	0.426	0.37				181	438	388	207	135
			0.327	0.476	0.43	0.547	0.457				142	386	452	225	131
			0.224	0.426	0.391	0.361	0.346				129	391	281	206	146
			0.368	0.629	0.702	0.463	0.506				156	468	500	429	176
		CC-blue-NIR	0.221	1.86	0.317	0.267	0.277			CC-blue-NIR	88	238	145	129	90
			0.329	0.936	0.521	0.346	0.289				109	372	279	144	91
			0.344	0.939	0.556	0.478	0.324				173	398	299	143	104
			0.293	1.021	0.717	0.356	0.226				117	367	266	115	107
			0.575	0.913	0.651	0.405	0.484				145	229	180	158	112
			0.385	0.465	0.454	0.463	0.325				163	509	290	210	143
			0.309	0.599	0.488	0.324	0.385				179	502	284	214	132
		CC-blue-NIR+PVx	0.197	0.541	0.437	0.329	0.248			CC-blue-NIR+PVx	62	435	344	136	75
			0.367	0.751	0.343	0.395	0.346				104	309	225	158	118
			0.281	0.583	0.611	0.433	0.326				102	419	275	156	105
			0.283	0.375	0.318	0.202	0.197				128	383	230	141	99
			0.389	0.898	0.662	0.521	0.248				129	380	229	129	74
			0.398	0.498	0.495	0.373	0.34				180	523	448	201	131
			0.45	0.556	0.488	0.538	0.425				210	557	642	466	262
			0.348	0.47	0.408	0.52	0.414				140	510	536	312	121
		Group summary								Group summary
	Plasma insulin		0 min	15 min	30 min	60 min	120 min		Plasma glucose		0 min	15 min	30 min	60 min	120 min
	CC-red-NIR	Mean	0.2772	0.4928	0.4516	0.4112	0.382		CC-red-NIR	Mean	138.8	439.2	438.4	290.8	147
		SEM	0.0438103	0.0733153	0.0758437	0.0484916	0.0475615			SEM	15.7652	23.9069	49.4354	48.4235	7.88036
	CC-blue-NIR	Mean	0.350857	0.961857	0.529143	0.377	0.33		CC-blue-NIR	Mean	139.143	373.571	249	159	111.286
		SEM	0.0419447	0.168485	0.0495866	0.0287402	0.0316634			SEM	13.2313	42.1894	22.9762	14.5929	7.51416
	CC-blue-NIR+PVx	Mean	0.339125	0.584	0.47025	0.413875	0.318		CC-blue-NIR+PVx	Mean	131.875	439.5	366.125	212.375	123.125
		SEM	0.0286078	0.0587355	0.0426488	0.0406713	0.0287967			SEM	16.3995	29.8664	56.333	41.917	21.1368

## Sheet: Fig5d
Figure 5d
		Data points								Data points
		Plasma insulin	0 min	15 min	30 min	60 min	120 min			Plasma glucose	0 min	15 min	30 min	60 min	120 min
		CC-red-NIR+Veh	0.255	0.324	0.371	0.368	0.302			CC-red-NIR+Veh	166	461	478	255	158
			0.152	0.403	0.33	0.503	0.265				199	548	547	419	169
			0.314	0.551	0.304	0.395	0.379				166	291	206	177	140
			0.271	0.508	0.422	0.387	0.391				184	533	482	262	163
		CC-blue-NIR+Veh	0.33	0.742	0.524	0.355	0.287			CC-blue-NIR+Veh	135	400	244	145	101
			0.382	0.598	0.558	0.464	0.183				132	417	317	160	101
			0.31	0.72	0.386	0.211	0.588				134	334	329	139	114
			0.353	0.781	0.508	0.359	0.262				120	447	334	160	101
		CC-blue-NIR+4-DAMP	0.293	0.723	0.386	0.269	0.306			CC-blue-NIR+4-DAMP	162	393	336	219	112
			0.382	0.573	0.423	0.465	0.336				211	475	501	326	139
			0.37	0.384	0.314	0.267	0.265				193	468	454	317	151
			0.2	0.326	0.197	0.174	0.239				181	487	466	299	180
		Group summary								Group summary
	Plasma insulin		0 min	15 min	30 min	60 min	120 min		Plasma glucose		0 min	15 min	30 min	60 min	120 min
	CC-red-NIR+Veh	Mean	0.248	0.4465	0.35675	0.41325	0.33425		CC-red-NIR+Veh	Mean	178.75	458.25	428.25	278.25	157.5
		SEM	0.034339	0.0513168	0.0257532	0.0304477	0.0303572			SEM	7.97261	58.8945	75.7522	50.7171	6.25167
	CC-blue-NIR+Veh	Mean	0.34375	0.71025	0.494	0.34725	0.33		CC-blue-NIR+Veh	Mean	130.25	399.5	306	151	104.25
		SEM	0.0154832	0.039485	0.0374789	0.0519557	0.0888097			SEM	3.47311	23.8973	20.9722	5.33854	3.25
	CC-blue-NIR+4-DAMP	Mean	0.31125	0.5015	0.33	0.29375	0.2865		CC-blue-NIR+4-DAMP	Mean	186.75	455.75	439.25	290.25	145.5
		SEM	0.0419988	0.090729	0.0497745	0.0612337	0.0215039			SEM	10.2987	21.2813	35.8315	24.4041	14.0979

[truncated: 43 more sheets: Fig6b, Fig6c, Fig6d, Fig6e, Fig6f, Fig7b, Fig7c, Fig7d, Fig7e, ExFig1d, ExFig1e, ExFig2a, ExFig2b, ExFig2c, ExFig2d, ExFig3b, ExFig3c, ExFig3d, ExFig3e, ExFig4a …]
